# Supplementary material for: Enhancing Structural and Interfacial Stability of NaNi1/3Mn1/3Fe1/3O2 Cathodes via Sb3+ Doping for Sodium Ion Batteries
Source: Nanomaterials (Basel). 2025 Oct 16;15(20):1575. doi: 10.3390/nano15201575 (PMC12566254; doi:10.3390/nano15201575)
Supplement: Supplementary file 1 [file nanomaterials-15-01575-s001.zip]

Archive with 1 entries (1 files):
- nanomaterials-3903640-supplementary.pdf
